# Supplementary material for: Neuronal CDK5RAP3 deficiency leads to encephalo-dysplasia via upregulation of N-glycosylases and glycogen deposition
Source: Cell Death Discov. 2025 Apr 6;11:146. doi: 10.1038/s41420-025-02414-y (PMC11972371; doi:10.1038/s41420-025-02414-y)
Supplement: Supplementary file 9 — RT-qPCR primer sequences. [file 41420_2025_2414_MOESM9_ESM.xlsx]

## Sheet: Sheet1
Supplementary Table 1	RT-qPCR primer sequences.
Name	Sequence
β-Actin-F	GGCTGTATTCCCCTCCATCG
β-Actin-R	CCAGTTGGTAACAATGCCATGT
RPN1-F	ACGAGCCAGCTCTTTCGTTC
RPN1-R	GACCGTGAAAAATCTCCCACTT
ALG2-F	GCCGAAAACCTGTACCGAG
ALG2-R	GCGGTCCATATCTTCACATCAC
CDK5RAP3-F	GCTGGTGGACAGAAGACACTG
CDK5RAP3-R	CCTCGGTGCCTTTAAGAAGGT
ATF4-F	GGGAAGAGGAAAGGACACCC
ATF4-R	CTTGCTGTCTGCCGGTTTG
GRP78-F	ACTTGGGGACCACCTATTCCT
GRP78-R	ATCGCCAATCAGACGCTCC
CHOP-F	GCATGAAGGAGAAGGAGCAG
CHOP-R	ATGGTGCTGGGTACACTTCC
PDI-F	CGCCTCCGATGTGTTGGAA
PDI-R	CAGTGCAATCCACCTTTGCTAA
ERdj4-F	CTCCACAGTCAGTTTTCGTCTT
ERdj4-R	GGCCTTTTTGATTTGTCGCTC
Edem1-f	GGGGCATGTTCGTCTTCGG
Edem1-r	CGGCAGTAGATGGGGTTGAG
Erolα-F	GTGGAGACAAATCGTCAGGAAT
Erolα-R	TGGTCCGATCAATCAAACAGTTC
UFBP1-F	GAAGCCAGCAGAAGTTCACC
UFBP1-R	GAAGCCGTTCCTCTTCCTTC
UFM1-F	CCGTTCACAGCAGTGCTAAA
UFM1-R	CTGAAAGGCTGTGTGTTCCA
UBA5-F	TGGATTCCAATCCCTACAGC
UBA5-R	ACCAATGCCACATCTTGTCA
UFC1-F	AAATTGCAGTCCCTGAGCTG
UFC1-R	GTGCTGGATCACACCCTTCT
UFL1-F	TCCCCAAAGTAGCTAGAAGGA
UFL1-R	ATGGTTTGCACTGTTCTGCG
Caspase-3-F	ATGGAGAACAACAAAACCTCAGT
Caspase-3-R	TTGCTCCCATGTATGGTCTTTAC
Bcl-2-F	ATGCCTTTGTGGAACTATATGGC
Bcl-2-R	GGTATGCACCCAGAGTGATGC
Bax-F	ATGCGTCCACCAAGAAGCTGAG
Bax-R	CCCCAGTTGAAGTTGCCATCAG
DR5-F	CGGGCAGATCACTACACCC
DR5-R	TGTTACTGGAACAAAGACAGCC
Puma-F	AGCAGCACTTAGAGTCGCC
Puma-R	CCTGGGTAAGGGGAGGAGT
Noxa-F	GCAGAGCTACCACCTGAGTTC
Noxa-R	CTTTTGCGACTTCCCAGGCA
BCAP31-F	GTCATCCTTGTGCTGTTGGTCATCG
BCAP31-R	GACAGCAGCAAGGAAAAGCCAGC
XTP3B-F	CATTCTGCCTCTTGTGACAAGTG
XTP3B-R	TCCGTGACATACTTCATAAGTCCA
HSP70-F	GCGAGGCTGACAAGAAGAAG
HSP70-R	GGCCTCTAATCCACCTCCTC
HSP90-F	TGCTCGAGTCACATTCTGCT
HSP90-R	ACCATGTCAACCCTTGGAGC
Der1-F	TATTTCCCTGTGGGTCCAG
Der1-R	CGATGCAAATCCAGTTAAAGA
TRAM-F	GGGTTTGGCTTTGTACAGGG
TRAM-R	GGGAGGATTAGGAGACAGGC
